# Supplementary material for: Amyloid Protein-Induced Remodeling of Morphometry and Nanomechanics in Human Platelets
Source: Biomedicines. 2025 Dec 16;13(12):3104. doi: 10.3390/biomedicines13123104 (PMC12730995; doi:10.3390/biomedicines13123104)
Supplement: Supplementary file 1 [file biomedicines-13-03104-s001.zip]

Archive with 1 entries (1 files):
- biomedicines-4031399-supplementary.pdf
